# Supplementary material for: A review of the non-bulimulid terrestrial Mollusca from the Region of Atacama, northern Chile
Source: Zookeys. 2014 Apr 4;(398):33–51. doi: 10.3897/zookeys.398.4282 (PMC3978225; doi:10.3897/zookeys.398.4282)
Supplement: XML Treatment for Plectostylus [file zookeys.398.4282-treatment1.xml]

<!DOCTYPE tp:taxon-treatment
  PUBLIC "-//TaxonX//DTD Taxonomic Treatment Publishing DTD v0 20100105//EN" "tax-treatment-NSO.dtd">
<tp:taxon-treatment xmlns:tp="http://www.plazi.org/taxpub"><tp:treatment-meta><mixed-citation publication-type="journal"><person-group><name><surname>Araya</surname><given-names>Juan Francisco</given-names></name><name><surname>Catalán</surname><given-names>Ricardo</given-names></name></person-group><article-title>A review of the non-bulimulid terrestrial Mollusca from the Region of Atacama, northern Chile</article-title><source>Zookeys</source><day>4</day><month>4</month><year>2014</year><volume>2014</volume><issue>398</issue><fpage>33</fpage><lpage>51</lpage><pub-id pub-id-type="doi">10.3897/zookeys.398.4282</pub-id></mixed-citation></tp:treatment-meta><tp:nomenclature><label>Genus</label><tp:taxon-name>
                            <tp:taxon-name-part taxon-name-part-type="genus">Plectostylus</tp:taxon-name-part>
                        </tp:taxon-name><tp:taxon-authority>Beck, 1837</tp:taxon-authority></tp:nomenclature><tp:treatment-sec sec-type="Type species"><title>Type species.</title><p><italic><tp:taxon-name>Bulimus peruvianus</tp:taxon-name></italic> Bruguière, 1789, by subsequent designation (<xref ref-type="bibr" rid="B10">Gray 1847</xref>).</p><p>The genus is extant and distributed in Chile and Argentina, its type species is endemic to Chile. All the species have a minutely rugose, granulate or striate protoconch.</p><!--PageBreak--></tp:treatment-sec><ref-list><ref id="B10"><mixed-citation xmlns:xlink="http://www.w3.org/1999/xlink" xlink:type="simple"><person-group><name name-style="western"><surname>Gray</surname><given-names>JE</given-names></name></person-group> (<year>1847</year>) <article-title>A list of the genera of Extant Mollusca, their synonyma and types.</article-title><source>Proceedings of the Zoological Society of London</source><volume>15</volume>: <fpage>129</fpage>-<lpage>219</lpage>.</mixed-citation></ref></ref-list></tp:taxon-treatment>
