# Supplementary material for: A review of the non-bulimulid terrestrial Mollusca from the Region of Atacama, northern Chile
Source: Zookeys. 2014 Apr 4;(398):33–51. doi: 10.3897/zookeys.398.4282 (PMC3978225; doi:10.3897/zookeys.398.4282)
Supplement: XML Treatment for Plectostylus moestai [file zookeys.398.4282-treatment5.xml]

<!DOCTYPE tp:taxon-treatment
  PUBLIC "-//TaxonX//DTD Taxonomic Treatment Publishing DTD v0 20100105//EN" "tax-treatment-NSO.dtd">
<tp:taxon-treatment xmlns:tp="http://www.plazi.org/taxpub"><tp:treatment-meta><mixed-citation publication-type="journal"><person-group><name><surname>Araya</surname><given-names>Juan Francisco</given-names></name><name><surname>Catalán</surname><given-names>Ricardo</given-names></name></person-group><article-title>A review of the non-bulimulid terrestrial Mollusca from the Region of Atacama, northern Chile</article-title><source>Zookeys</source><day>4</day><month>4</month><year>2014</year><volume>2014</volume><issue>398</issue><fpage>33</fpage><lpage>51</lpage><pub-id pub-id-type="doi">10.3897/zookeys.398.4282</pub-id></mixed-citation></tp:treatment-meta><tp:nomenclature><tp:taxon-name>
                            <tp:taxon-name-part taxon-name-part-type="genus">Plectostylus</tp:taxon-name-part>
                            <tp:taxon-name-part taxon-name-part-type="species">moestai</tp:taxon-name-part>
                            <object-id xmlns:xlink="http://www.w3.org/1999/xlink" xlink:type="simple">http://species-id.net/wiki/Plectostylus_moestai</object-id>
                        </tp:taxon-name><tp:taxon-authority>(Dunker, 1864)</tp:taxon-authority><xref ref-type="table" rid="T2">Table 2</xref><tp:nomenclature-citation-list><tp:nomenclature-citation><tp:taxon-name>Bulimus moestai</tp:taxon-name><comment> Dunker, 1864: 156. <italic><tp:taxon-name>Bulimulus (Plectostylus) moestai</tp:taxon-name></italic>: <xref ref-type="bibr" rid="B27">Pilsbry 1897</xref>: 6. <italic><tp:taxon-name>Plectostylus moestai</tp:taxon-name></italic>: <xref ref-type="bibr" rid="B5">Breure 1979</xref>: 90; <xref ref-type="bibr" rid="B32">Stuardo and Vega 1985</xref>: 136; <xref ref-type="bibr" rid="B35">Valdovinos and Stuardo 1988</xref>: 131; <xref ref-type="bibr" rid="B14">Köhler 2007</xref>: 142, fig. 72.</comment></tp:nomenclature-citation></tp:nomenclature-citation-list></tp:nomenclature><tp:treatment-sec sec-type="Material examined"><title>Material examined.</title><p>no material seen.</p></tp:treatment-sec><tp:treatment-sec sec-type="Diagnosis"><title>Diagnosis.</title><p>Shell subrimate, ovate-conic, thin, marked with irregular chestnut streaks. Whorls six, a little convex, apex obtuse, aperture oval, peristome simple (<xref ref-type="bibr" rid="B35">Valdovinos and Stuardo 1988</xref>).</p></tp:treatment-sec><tp:treatment-sec sec-type="Distribution"><title>Distribution and remarks.</title><p>Cerro Bravo, Copiapó (<xref ref-type="bibr" rid="B27">Pilsbry 1897</xref>). <xref ref-type="bibr" rid="B35">Valdovinos and Stuardo (1988)</xref>, in their review of the genus, could no locate specimens of this species. Although this species has been cited for the area, searches at the type locality were unsuccessful. This may represent an extinct taxon.</p></tp:treatment-sec><tp:treatment-sec><!--Section generated to contain objects referenced in tp:taxon-treatment.--><table-wrap id="T2" position="float" orientation="portrait"><label>Table 2.</label><caption><p>Distribution range of terrestial molluscan taxa considered in this work.</p></caption><table><tbody><tr><th rowspan="1" colspan="1">Species</th><th rowspan="1" colspan="1">Distribution</th><th rowspan="1" colspan="1">References</th></tr><tr><td rowspan="1" colspan="1"><italic><tp:taxon-name>Chiliborus bridgesii</tp:taxon-name></italic> (Pfeiffer, 1842)</td><td rowspan="1" colspan="1">Caleta Pajonales (<named-content xmlns:xlink="http://www.w3.org/1999/xlink" content-type="dwc:verbatimCoordinates" xlink:type="simple">27°43'S, 71°02'W</named-content>) to Freirina (<named-content xmlns:xlink="http://www.w3.org/1999/xlink" content-type="dwc:verbatimCoordinates" xlink:type="simple">28°30'S, 71°04'W</named-content>).</td><td rowspan="1" colspan="1"><xref ref-type="bibr" rid="B32">Stuardo and Vega 1985</xref> and this study</td></tr><tr><td rowspan="1" colspan="1"><italic><tp:taxon-name>Chiliborus pachychilus</tp:taxon-name></italic> (Pfeiffer, 1842)</td><td rowspan="1" colspan="1">Chañaral de Aceituno (<named-content xmlns:xlink="http://www.w3.org/1999/xlink" content-type="dwc:verbatimCoordinates" xlink:type="simple">29°01'35"S, 71°26'20"W</named-content>) to Coquimbo (<named-content xmlns:xlink="http://www.w3.org/1999/xlink" content-type="dwc:verbatimCoordinates" xlink:type="simple">29°57'S, 71°20'W</named-content>).</td><td rowspan="1" colspan="1"><xref ref-type="bibr" rid="B32">Stuardo and Vega 1985</xref> and this study</td></tr><tr><td rowspan="1" colspan="1"><italic><tp:taxon-name>Chiliborus rosaceus</tp:taxon-name></italic> (King &amp; Broderip, 1831)</td><td rowspan="1" colspan="1">Copiapó (<named-content xmlns:xlink="http://www.w3.org/1999/xlink" content-type="dwc:verbatimCoordinates" xlink:type="simple">27°22'00"S, 70°19'56"W</named-content>) to Chiloé Island (<named-content xmlns:xlink="http://www.w3.org/1999/xlink" content-type="dwc:verbatimCoordinates" xlink:type="simple">42°52'S, 73°49'W</named-content>).</td><td rowspan="1" colspan="1"><xref ref-type="bibr" rid="B32">Stuardo and Vega 1985</xref> and this study</td></tr><tr><td rowspan="1" colspan="1"><italic><tp:taxon-name>Cornu aspersum</tp:taxon-name></italic> (Müller, 1774)</td><td rowspan="1" colspan="1">Worldwide, in Chile from Caldera (<named-content xmlns:xlink="http://www.w3.org/1999/xlink" content-type="dwc:verbatimCoordinates" xlink:type="simple">27°04'S, 70°49'W</named-content>) to Chiloé Island (<named-content xmlns:xlink="http://www.w3.org/1999/xlink" content-type="dwc:verbatimCoordinates" xlink:type="simple">42°52'S, 73°49'W</named-content>).</td><td rowspan="1" colspan="1"><xref ref-type="bibr" rid="B34">Valdovinos 1999</xref> and this study</td></tr><tr><td rowspan="1" colspan="1"><italic><tp:taxon-name>Marinula pepita</tp:taxon-name></italic> King 1832</td><td rowspan="1" colspan="1">Caldera (<named-content xmlns:xlink="http://www.w3.org/1999/xlink" content-type="dwc:verbatimCoordinates" xlink:type="simple">27°04'S, 70°49'W</named-content>) to Chiloé Island (<named-content xmlns:xlink="http://www.w3.org/1999/xlink" content-type="dwc:verbatimCoordinates" xlink:type="simple">42°52'S, 73°49'W</named-content>), Chile and in Lima (<named-content xmlns:xlink="http://www.w3.org/1999/xlink" content-type="dwc:verbatimCoordinates" xlink:type="simple">12°02'S, 77°01'W</named-content>), Peru.</td><td rowspan="1" colspan="1"><xref ref-type="bibr" rid="B21">Paredes et al. 2005</xref> and this study</td></tr><tr><td rowspan="1" colspan="1"><italic><tp:taxon-name>Plectostylus broderipii</tp:taxon-name></italic> (Sowerby I, 1832)</td><td rowspan="1" colspan="1">Iquique (<named-content xmlns:xlink="http://www.w3.org/1999/xlink" content-type="dwc:verbatimCoordinates" xlink:type="simple">20°30'S, 69°30'W</named-content>) to Huasco (<named-content xmlns:xlink="http://www.w3.org/1999/xlink" content-type="dwc:verbatimCoordinates" xlink:type="simple">28°20'S, 71°15'W</named-content>).</td><td rowspan="1" colspan="1"><xref ref-type="bibr" rid="B35">Valdovinos and Stuardo 1988</xref></td></tr><tr><td rowspan="1" colspan="1"><italic><tp:taxon-name>Plectostylus coturnix</tp:taxon-name></italic> (Sowerby I, 1832)</td><td rowspan="1" colspan="1">El Morro hill (<named-content xmlns:xlink="http://www.w3.org/1999/xlink" content-type="dwc:verbatimCoordinates" xlink:type="simple">27°08'43"S, 70°55'42"W</named-content>) to Huasco (<named-content xmlns:xlink="http://www.w3.org/1999/xlink" content-type="dwc:verbatimCoordinates" xlink:type="simple">28°20'S, 71°15'W</named-content>).</td><td rowspan="1" colspan="1"><xref ref-type="bibr" rid="B35">Valdovinos and Stuardo 1988</xref> and this study</td></tr><tr><td rowspan="1" colspan="1"><italic><tp:taxon-name>Plectostylus elegans</tp:taxon-name></italic> (Pfeiffer, 1842)</td><td rowspan="1" colspan="1">Barranquilla beach (<named-content xmlns:xlink="http://www.w3.org/1999/xlink" content-type="dwc:verbatimCoordinates" xlink:type="simple">27°21'29"S, 70°20'24"W</named-content>) and Huasco (<named-content xmlns:xlink="http://www.w3.org/1999/xlink" content-type="dwc:verbatimCoordinates" xlink:type="simple">28°20'S, 71°15'W</named-content>).</td><td rowspan="1" colspan="1"><xref ref-type="bibr" rid="B35">Valdovinos and Stuardo 1988</xref> and this study</td></tr><tr><td rowspan="1" colspan="1"><italic><tp:taxon-name>Plectostylus moestai</tp:taxon-name></italic> (Dunker, 1864)</td><td rowspan="1" colspan="1">Copiapó (<named-content xmlns:xlink="http://www.w3.org/1999/xlink" content-type="dwc:verbatimCoordinates" xlink:type="simple">27°22'00"S, 70°19'56"W</named-content>).</td><td rowspan="1" colspan="1"><xref ref-type="bibr" rid="B35">Valdovinos and Stuardo 1988</xref> and <xref ref-type="bibr" rid="B14">Köhler 2007</xref></td></tr><tr><td rowspan="1" colspan="1"><italic><tp:taxon-name>Plectostylus punctulifer</tp:taxon-name></italic> (Sowerby I, 1833)</td><td rowspan="1" colspan="1">Paposo (<named-content xmlns:xlink="http://www.w3.org/1999/xlink" content-type="dwc:verbatimCoordinates" xlink:type="simple">25°05'S, 70°25'W</named-content>) to Huasco (<named-content xmlns:xlink="http://www.w3.org/1999/xlink" content-type="dwc:verbatimCoordinates" xlink:type="simple">28°20'S, 71°15'W</named-content>).</td><td rowspan="1" colspan="1"><xref ref-type="bibr" rid="B35">Valdovinos and Stuardo 1988</xref></td></tr><tr><td rowspan="1" colspan="1"><italic><tp:taxon-name>Plectostylus variegatus</tp:taxon-name></italic> (Pfeiffer, 1842)</td><td rowspan="1" colspan="1">Paposo (<named-content xmlns:xlink="http://www.w3.org/1999/xlink" content-type="dwc:verbatimCoordinates" xlink:type="simple">25°05'S, 70°25'W</named-content>) to Lomas de Huasco (<named-content xmlns:xlink="http://www.w3.org/1999/xlink" content-type="dwc:verbatimCoordinates" xlink:type="simple">28°20'S, 71°15'W</named-content>).</td><td rowspan="1" colspan="1"><xref ref-type="bibr" rid="B35">Valdovinos and Stuardo 1988</xref> and this study</td></tr><tr><td rowspan="1" colspan="1"><italic><tp:taxon-name>Pupoides (Ischnopupoides) minimus</tp:taxon-name></italic> (Philippi, 1860)</td><td rowspan="1" colspan="1">Paposo (<named-content xmlns:xlink="http://www.w3.org/1999/xlink" content-type="dwc:verbatimCoordinates" xlink:type="simple">25°05'S, 70°25'W</named-content>) to La Serena (<named-content xmlns:xlink="http://www.w3.org/1999/xlink" content-type="dwc:verbatimCoordinates" xlink:type="simple">29°54'S, 71°015 W</named-content>).</td><td rowspan="1" colspan="1"><xref ref-type="bibr" rid="B33">Stuardo and Vargas Almonacid 2000</xref></td></tr><tr><td rowspan="1" colspan="1"><italic><tp:taxon-name>Sarnia frumentum</tp:taxon-name></italic>  (Petit de Saussaye, 1842)</td><td rowspan="1" colspan="1">El Callao (<named-content xmlns:xlink="http://www.w3.org/1999/xlink" content-type="dwc:verbatimCoordinates" xlink:type="simple">12°02'S, 77°08'W</named-content>), Peru to Aguas Verdes (<named-content xmlns:xlink="http://www.w3.org/1999/xlink" content-type="dwc:verbatimCoordinates" xlink:type="simple">26°52'S, 70°48'W</named-content>), Chile.</td><td rowspan="1" colspan="1"><xref ref-type="bibr" rid="B21">Paredes et al. 2005</xref> and this study</td></tr><tr><td rowspan="1" colspan="1"><italic><tp:taxon-name>Stephacharopa calderaensis</tp:taxon-name></italic> Miquel &amp; Araya, 2013</td><td rowspan="1" colspan="1">Quebrada del León (<named-content xmlns:xlink="http://www.w3.org/1999/xlink" content-type="dwc:verbatimCoordinates" xlink:type="simple">26°57'S, 70°44'W</named-content>) and El Morro hill (<named-content xmlns:xlink="http://www.w3.org/1999/xlink" content-type="dwc:verbatimCoordinates" xlink:type="simple">27°08'43"S, 70°55'42"W</named-content>).</td><td rowspan="1" colspan="1"><xref ref-type="bibr" rid="B17">Miquel and Araya 2013</xref></td></tr></tbody></table></table-wrap></tp:treatment-sec><ref-list><ref id="B32"><mixed-citation xmlns:xlink="http://www.w3.org/1999/xlink" xlink:type="simple"><person-group><name name-style="western"><surname>Stuardo</surname><given-names>JR</given-names></name><name name-style="western"><surname>Vega</surname><given-names>R</given-names></name></person-group> (<year>1985</year>) <article-title>Synopsis of the land Mollusca of Chile. With remarks on distribution.</article-title><source>Studies on Neotropical Fauna</source><volume>20</volume>(<issue>3</issue>): <fpage>125</fpage>-<lpage>146</lpage>. doi: <ext-link ext-link-type="doi" xlink:href="10.1080/01650528509360682" xlink:type="simple">10.1080/01650528509360682</ext-link></mixed-citation></ref><ref id="B34"><mixed-citation xmlns:xlink="http://www.w3.org/1999/xlink" xlink:type="simple"><person-group><name name-style="western"><surname>Valdovinos</surname><given-names>C</given-names></name></person-group> (<year>1999</year>) <article-title>Biodiversidad de moluscos chilenos: Base de datos taxonómica y distribucional.</article-title><source>Gayana Zoología</source><volume>63</volume>(<issue>2</issue>): <fpage>111</fpage>-<lpage>164</lpage>.</mixed-citation></ref><ref id="B21"><mixed-citation xmlns:xlink="http://www.w3.org/1999/xlink" xlink:type="simple"><person-group><name name-style="western"><surname>Paredes</surname><given-names>C</given-names></name><name name-style="western"><surname>Indacochea</surname><given-names>A</given-names></name><name name-style="western"><surname>Cardoso</surname><given-names>F</given-names></name><name name-style="western"><surname>Ortega</surname><given-names>K</given-names></name></person-group> (<year>2005</year>) <article-title>Familia Ellobiidae (Gastropoda: Archaeopulmonata) en el litoral peruano.</article-title> <source>Revista peruana de biología</source><volume>12</volume>(<issue>1</issue>): <fpage>69</fpage>–<lpage>76</lpage>. <ext-link ext-link-type="uri" xlink:href="http://revistasinvestigacion.unmsm.edu.pe/index.php/rpb/article/download/2359/2058" xlink:type="simple">http://revistasinvestigacion.unmsm.edu.pe/index.php/rpb/article/download/2359/2058</ext-link></mixed-citation></ref><ref id="B35"><mixed-citation xmlns:xlink="http://www.w3.org/1999/xlink" xlink:type="simple"><person-group><name name-style="western"><surname>Valdovinos</surname><given-names>C</given-names></name><name name-style="western"><surname>Stuardo</surname><given-names>JR</given-names></name></person-group> (<year>1988</year>) <article-title>Morfología, sistemática y distribución del género Plectostylus Beck 1837 (Pulmonata: Bulimulidae).</article-title><source>Gayana Zoología</source><volume>52</volume>(<issue>1</issue>): <fpage>115</fpage>-<lpage>195</lpage>.</mixed-citation></ref><ref id="B14"><mixed-citation xmlns:xlink="http://www.w3.org/1999/xlink" xlink:type="simple"><person-group><name name-style="western"><surname>Köhler</surname><given-names>F</given-names></name></person-group> (<year>2007</year>) <article-title>Annotated type catalogue of the Bulimulinae (Pulmonata, Orthalicoidea, Bulimulidae) in the Museum für Naturkunde Berlin.</article-title><source>Zoosystematics and Evolution</source><volume>83</volume>: <fpage>125</fpage>-<lpage>159</lpage>. doi: <ext-link ext-link-type="doi" xlink:href="10.1002/mmnz.200700004" xlink:type="simple">10.1002/mmnz.200700004</ext-link></mixed-citation></ref><ref id="B33"><mixed-citation xmlns:xlink="http://www.w3.org/1999/xlink" xlink:type="simple"><person-group><name name-style="western"><surname>Stuardo</surname><given-names>JR</given-names></name><name name-style="western"><surname>Vargas-Almonacid</surname><given-names>P</given-names></name></person-group> (<year>2000</year>) <article-title>Moluscos terrestres de Chile. Sinonimia y problemas relacionados: 1. Familias Veronicellidae, Pupillidae y Achatinellidae (Gastropoda: Pulmonata).</article-title><source>Gayana Zoología</source><volume>64</volume>: <fpage>171</fpage>-<lpage>188</lpage>.</mixed-citation></ref><ref id="B17"><mixed-citation xmlns:xlink="http://www.w3.org/1999/xlink" xlink:type="simple"><person-group><name name-style="western"><surname>Miquel</surname><given-names>SE</given-names></name><name name-style="western"><surname>Araya</surname><given-names>JF</given-names></name></person-group> (<year>2013</year>) <article-title>A new Charopidae from Chile and Argentina, <italic>Stephacharopa calderaensis</italic> n. gen. and n. sp., with remarks on the taxonomy of the genus <italic>Stephadiscus</italic> Hylton Scott 1981.</article-title><source>Archiv für Molluskenkunde</source><volume>142</volume>(<issue>2</issue>): <fpage>227</fpage>-<lpage>235</lpage>.</mixed-citation></ref><ref id="B27"><mixed-citation xmlns:xlink="http://www.w3.org/1999/xlink" xlink:type="simple"><person-group><name name-style="western"><surname>Pilsbry</surname><given-names>HA</given-names></name></person-group> (<year>1897–1898</year>) <source>Manual of Conchology: American Bulimulidae: <italic>Bulimulus</italic>, <italic>Neopetraeus</italic>, <italic>Oxychona</italic> and South American <italic>Drymaeus</italic></source>. <publisher-name>Academy of Natural Sciences of Philadelphia, Conchological Section</publisher-name>. <series>Second Series: Pulmonata</series>. <volume>Vol. 11</volume>. <size units="page">339 pp.</size><comment>51 pl.</comment></mixed-citation></ref><ref id="B5"><mixed-citation xmlns:xlink="http://www.w3.org/1999/xlink" xlink:type="simple"><person-group><name name-style="western"><surname>Breure</surname><given-names>ASH</given-names></name></person-group> (<year>1979</year>) <article-title>Systematics, phylogeny and zoogeography of Bulimulinae (Mollusca).</article-title><source>Zoologische Verhandelingen</source><volume>168</volume>: <fpage>1</fpage>-<lpage>215</lpage>.</mixed-citation></ref></ref-list></tp:taxon-treatment>
