# Supplementary material for: A review of the non-bulimulid terrestrial Mollusca from the Region of Atacama, northern Chile
Source: Zookeys. 2014 Apr 4;(398):33–51. doi: 10.3897/zookeys.398.4282 (PMC3978225; doi:10.3897/zookeys.398.4282)
Supplement: XML Treatment for Plectostylus variegatus [file zookeys.398.4282-treatment7.xml]

<!DOCTYPE tp:taxon-treatment
  PUBLIC "-//TaxonX//DTD Taxonomic Treatment Publishing DTD v0 20100105//EN" "tax-treatment-NSO.dtd">
<tp:taxon-treatment xmlns:tp="http://www.plazi.org/taxpub"><tp:treatment-meta><mixed-citation publication-type="journal"><person-group><name><surname>Araya</surname><given-names>Juan Francisco</given-names></name><name><surname>Catalán</surname><given-names>Ricardo</given-names></name></person-group><article-title>A review of the non-bulimulid terrestrial Mollusca from the Region of Atacama, northern Chile</article-title><source>Zookeys</source><day>4</day><month>4</month><year>2014</year><volume>2014</volume><issue>398</issue><fpage>33</fpage><lpage>51</lpage><pub-id pub-id-type="doi">10.3897/zookeys.398.4282</pub-id></mixed-citation></tp:treatment-meta><tp:nomenclature><tp:taxon-name>
                            <tp:taxon-name-part taxon-name-part-type="genus">Plectostylus</tp:taxon-name-part>
                            <tp:taxon-name-part taxon-name-part-type="species">variegatus</tp:taxon-name-part>
                            <object-id xmlns:xlink="http://www.w3.org/1999/xlink" xlink:type="simple">http://species-id.net/wiki/Plectostylus_variegatus</object-id>
                        </tp:taxon-name><tp:taxon-authority>(Pfeiffer, 1842)</tp:taxon-authority><xref ref-type="fig" rid="F3">Figs 3.19–3.21</xref><xref ref-type="table" rid="T2">, Table 2</xref><tp:nomenclature-citation-list><tp:nomenclature-citation><tp:taxon-name>Succinea variegata</tp:taxon-name><comment> Pfeiffer, 1842: 56; Pfeiffer 1843: 187. <italic><tp:taxon-name>Bulimus elegans</tp:taxon-name></italic>: Hupé in Gay 1854: 102, pl. 3, fig. 1. <italic><tp:taxon-name>Bulimulus (Plectostylus) variegatus</tp:taxon-name></italic>: <xref ref-type="bibr" rid="B27">Pilsbry 1897</xref>: 5, pl. 6, figs 86–88. <italic><tp:taxon-name>Plectostylus variegatus</tp:taxon-name></italic>: <xref ref-type="bibr" rid="B4">Breure 1978</xref>: 202, pl. 9, figs 17–18; <xref ref-type="bibr" rid="B5">Breure 1979</xref>: 202; <xref ref-type="bibr" rid="B32">Stuardo and Vega 1985</xref>: 136; <xref ref-type="bibr" rid="B35">Valdovinos and Stuardo 1988</xref>: 137, figs 86–88, pl. 2, figs 19–21; <xref ref-type="bibr" rid="B20">Neubert and Janssen 2004</xref>: 233, pl. 13, fig. 155. <italic><tp:taxon-name>Plectostylus broderipii</tp:taxon-name></italic>: <xref ref-type="bibr" rid="B6">Breure and Ablett 2012</xref>: 43, figs 5C–D, 5iii. (syn. n.)</comment></tp:nomenclature-citation></tp:nomenclature-citation-list></tp:nomenclature><tp:treatment-sec sec-type="Material examined"><title>Material examined.</title><p>Hills near Vallenar (<named-content xmlns:xlink="http://www.w3.org/1999/xlink" content-type="dwc:verbatimCoordinates" xlink:type="simple">28°34'S, 70°45'W</named-content>), RCG (unnumbered), 5 specimens.</p></tp:treatment-sec><tp:treatment-sec sec-type="Diagnosis"><title>Diagnosis.</title><p>This relatively large species (up to 52 mm) has a thin but stout shell, with an acute, somewhat short spire and five slightly convex whorls sculptured by thin growth lines and fine spiral threads. The aperture is large, oval and slightly angulated in the columellar lip, which is completely white in its anterior part.</p></tp:treatment-sec><tp:treatment-sec sec-type="Distribution"><title>Distribution and remarks.</title><p><xref ref-type="bibr" rid="B35">Valdovinos and Stuardo (1988)</xref> cited this species from Paposo (<named-content xmlns:xlink="http://www.w3.org/1999/xlink" content-type="dwc:verbatimCoordinates" xlink:type="simple">25°05'S, 70°25'W</named-content>) to Lomas de Huasco (<named-content xmlns:xlink="http://www.w3.org/1999/xlink" content-type="dwc:verbatimCoordinates" xlink:type="simple">28°20'S, 71°15'W</named-content>). According to <xref ref-type="bibr" rid="B6">Breure and Ablett (2012)</xref> this species is a subjective synonym of <italic><tp:taxon-name>Plectostylus broderipii</tp:taxon-name></italic>. The specimens here examined seem slightly different; the shells are more elongated, with a larger aperture and a more acute spire. Some specimens have rimate shells, with a pseudo-umbilicus formed by the folding of the columellar lip. These specimens have a thin, opaque, persistent and delicate brownish periostracum.</p><!--PageBreak--></tp:treatment-sec><tp:treatment-sec><!--Section generated to contain objects referenced in tp:taxon-treatment.--><fig id="F3" position="float" orientation="portrait"><label>Figure 3.</label><caption><p><bold><italic><tp:taxon-name>Plectostylus</tp:taxon-name></italic> shells.</bold> <italic><tp:taxon-name>Plectostylus broderipii</tp:taxon-name></italic>, Aguas Verdes, Commune of Caldera, 24 mm: <bold>1</bold> Ventral view<bold>2</bold> Dorsal view. El Morro hill, Commune of Caldera, 28.8 mm: <bold>3</bold> Ventral view<bold>4</bold> Dorsal view <bold>5</bold> Detail of protoconch<italic><tp:taxon-name>Plectostylus coturnix</tp:taxon-name></italic>, El Morro hill, Commune of Caldera, 27.5 mm: <bold>6</bold> Detail of protoconch<bold>7</bold> Ventral view<bold>8</bold> Dorsal view <bold>9</bold> Detail of sculpture. <italic><tp:taxon-name>Plectostylus elegans</tp:taxon-name></italic>, Barranquilla, Commune of Caldera, 24 mm: <bold>10</bold> Ventral view<bold>11</bold> Dorsal view <bold>12</bold> Detail of sculpture. <bold>13</bold> Detail of protoconch. <bold>14</bold> Juvenile shell. <italic><tp:taxon-name>Plectostylus punctulifer</tp:taxon-name></italic>, Fray Jorge National Park, Coquimbo Region, Chile, 20.2 mm: <bold>15</bold> Ventral view<bold>16</bold> Dorsal view <bold>17</bold> Detail of sculpture. <bold>18</bold> Detail of protoconch. <italic><tp:taxon-name>Plectostylus variegatus</tp:taxon-name></italic>, Vallenar, Province of Huasco, 50.5 mm.: <bold>19</bold> Ventral view<bold>20</bold> Dorsal view<bold>21</bold> Detail of sculpture.</p></caption><graphic xmlns:xlink="http://www.w3.org/1999/xlink" xlink:href="zookeys-398-033-g003.jpg" position="float" orientation="portrait" xlink:type="simple"/></fig><table-wrap id="T2" position="float" orientation="portrait"><label>Table 2.</label><caption><p>Distribution range of terrestial molluscan taxa considered in this work.</p></caption><table><tbody><tr><th rowspan="1" colspan="1">Species</th><th rowspan="1" colspan="1">Distribution</th><th rowspan="1" colspan="1">References</th></tr><tr><td rowspan="1" colspan="1"><italic><tp:taxon-name>Chiliborus bridgesii</tp:taxon-name></italic> (Pfeiffer, 1842)</td><td rowspan="1" colspan="1">Caleta Pajonales (<named-content xmlns:xlink="http://www.w3.org/1999/xlink" content-type="dwc:verbatimCoordinates" xlink:type="simple">27°43'S, 71°02'W</named-content>) to Freirina (<named-content xmlns:xlink="http://www.w3.org/1999/xlink" content-type="dwc:verbatimCoordinates" xlink:type="simple">28°30'S, 71°04'W</named-content>).</td><td rowspan="1" colspan="1"><xref ref-type="bibr" rid="B32">Stuardo and Vega 1985</xref> and this study</td></tr><tr><td rowspan="1" colspan="1"><italic><tp:taxon-name>Chiliborus pachychilus</tp:taxon-name></italic> (Pfeiffer, 1842)</td><td rowspan="1" colspan="1">Chañaral de Aceituno (<named-content xmlns:xlink="http://www.w3.org/1999/xlink" content-type="dwc:verbatimCoordinates" xlink:type="simple">29°01'35"S, 71°26'20"W</named-content>) to Coquimbo (<named-content xmlns:xlink="http://www.w3.org/1999/xlink" content-type="dwc:verbatimCoordinates" xlink:type="simple">29°57'S, 71°20'W</named-content>).</td><td rowspan="1" colspan="1"><xref ref-type="bibr" rid="B32">Stuardo and Vega 1985</xref> and this study</td></tr><tr><td rowspan="1" colspan="1"><italic><tp:taxon-name>Chiliborus rosaceus</tp:taxon-name></italic> (King &amp; Broderip, 1831)</td><td rowspan="1" colspan="1">Copiapó (<named-content xmlns:xlink="http://www.w3.org/1999/xlink" content-type="dwc:verbatimCoordinates" xlink:type="simple">27°22'00"S, 70°19'56"W</named-content>) to Chiloé Island (<named-content xmlns:xlink="http://www.w3.org/1999/xlink" content-type="dwc:verbatimCoordinates" xlink:type="simple">42°52'S, 73°49'W</named-content>).</td><td rowspan="1" colspan="1"><xref ref-type="bibr" rid="B32">Stuardo and Vega 1985</xref> and this study</td></tr><tr><td rowspan="1" colspan="1"><italic><tp:taxon-name>Cornu aspersum</tp:taxon-name></italic> (Müller, 1774)</td><td rowspan="1" colspan="1">Worldwide, in Chile from Caldera (<named-content xmlns:xlink="http://www.w3.org/1999/xlink" content-type="dwc:verbatimCoordinates" xlink:type="simple">27°04'S, 70°49'W</named-content>) to Chiloé Island (<named-content xmlns:xlink="http://www.w3.org/1999/xlink" content-type="dwc:verbatimCoordinates" xlink:type="simple">42°52'S, 73°49'W</named-content>).</td><td rowspan="1" colspan="1"><xref ref-type="bibr" rid="B34">Valdovinos 1999</xref> and this study</td></tr><tr><td rowspan="1" colspan="1"><italic><tp:taxon-name>Marinula pepita</tp:taxon-name></italic> King 1832</td><td rowspan="1" colspan="1">Caldera (<named-content xmlns:xlink="http://www.w3.org/1999/xlink" content-type="dwc:verbatimCoordinates" xlink:type="simple">27°04'S, 70°49'W</named-content>) to Chiloé Island (<named-content xmlns:xlink="http://www.w3.org/1999/xlink" content-type="dwc:verbatimCoordinates" xlink:type="simple">42°52'S, 73°49'W</named-content>), Chile and in Lima (<named-content xmlns:xlink="http://www.w3.org/1999/xlink" content-type="dwc:verbatimCoordinates" xlink:type="simple">12°02'S, 77°01'W</named-content>), Peru.</td><td rowspan="1" colspan="1"><xref ref-type="bibr" rid="B21">Paredes et al. 2005</xref> and this study</td></tr><tr><td rowspan="1" colspan="1"><italic><tp:taxon-name>Plectostylus broderipii</tp:taxon-name></italic> (Sowerby I, 1832)</td><td rowspan="1" colspan="1">Iquique (<named-content xmlns:xlink="http://www.w3.org/1999/xlink" content-type="dwc:verbatimCoordinates" xlink:type="simple">20°30'S, 69°30'W</named-content>) to Huasco (<named-content xmlns:xlink="http://www.w3.org/1999/xlink" content-type="dwc:verbatimCoordinates" xlink:type="simple">28°20'S, 71°15'W</named-content>).</td><td rowspan="1" colspan="1"><xref ref-type="bibr" rid="B35">Valdovinos and Stuardo 1988</xref></td></tr><tr><td rowspan="1" colspan="1"><italic><tp:taxon-name>Plectostylus coturnix</tp:taxon-name></italic> (Sowerby I, 1832)</td><td rowspan="1" colspan="1">El Morro hill (<named-content xmlns:xlink="http://www.w3.org/1999/xlink" content-type="dwc:verbatimCoordinates" xlink:type="simple">27°08'43"S, 70°55'42"W</named-content>) to Huasco (<named-content xmlns:xlink="http://www.w3.org/1999/xlink" content-type="dwc:verbatimCoordinates" xlink:type="simple">28°20'S, 71°15'W</named-content>).</td><td rowspan="1" colspan="1"><xref ref-type="bibr" rid="B35">Valdovinos and Stuardo 1988</xref> and this study</td></tr><tr><td rowspan="1" colspan="1"><italic><tp:taxon-name>Plectostylus elegans</tp:taxon-name></italic> (Pfeiffer, 1842)</td><td rowspan="1" colspan="1">Barranquilla beach (<named-content xmlns:xlink="http://www.w3.org/1999/xlink" content-type="dwc:verbatimCoordinates" xlink:type="simple">27°21'29"S, 70°20'24"W</named-content>) and Huasco (<named-content xmlns:xlink="http://www.w3.org/1999/xlink" content-type="dwc:verbatimCoordinates" xlink:type="simple">28°20'S, 71°15'W</named-content>).</td><td rowspan="1" colspan="1"><xref ref-type="bibr" rid="B35">Valdovinos and Stuardo 1988</xref> and this study</td></tr><tr><td rowspan="1" colspan="1"><italic><tp:taxon-name>Plectostylus moestai</tp:taxon-name></italic> (Dunker, 1864)</td><td rowspan="1" colspan="1">Copiapó (<named-content xmlns:xlink="http://www.w3.org/1999/xlink" content-type="dwc:verbatimCoordinates" xlink:type="simple">27°22'00"S, 70°19'56"W</named-content>).</td><td rowspan="1" colspan="1"><xref ref-type="bibr" rid="B35">Valdovinos and Stuardo 1988</xref> and <xref ref-type="bibr" rid="B14">Köhler 2007</xref></td></tr><tr><td rowspan="1" colspan="1"><italic><tp:taxon-name>Plectostylus punctulifer</tp:taxon-name></italic> (Sowerby I, 1833)</td><td rowspan="1" colspan="1">Paposo (<named-content xmlns:xlink="http://www.w3.org/1999/xlink" content-type="dwc:verbatimCoordinates" xlink:type="simple">25°05'S, 70°25'W</named-content>) to Huasco (<named-content xmlns:xlink="http://www.w3.org/1999/xlink" content-type="dwc:verbatimCoordinates" xlink:type="simple">28°20'S, 71°15'W</named-content>).</td><td rowspan="1" colspan="1"><xref ref-type="bibr" rid="B35">Valdovinos and Stuardo 1988</xref></td></tr><tr><td rowspan="1" colspan="1"><italic><tp:taxon-name>Plectostylus variegatus</tp:taxon-name></italic> (Pfeiffer, 1842)</td><td rowspan="1" colspan="1">Paposo (<named-content xmlns:xlink="http://www.w3.org/1999/xlink" content-type="dwc:verbatimCoordinates" xlink:type="simple">25°05'S, 70°25'W</named-content>) to Lomas de Huasco (<named-content xmlns:xlink="http://www.w3.org/1999/xlink" content-type="dwc:verbatimCoordinates" xlink:type="simple">28°20'S, 71°15'W</named-content>).</td><td rowspan="1" colspan="1"><xref ref-type="bibr" rid="B35">Valdovinos and Stuardo 1988</xref> and this study</td></tr><tr><td rowspan="1" colspan="1"><italic><tp:taxon-name>Pupoides (Ischnopupoides) minimus</tp:taxon-name></italic> (Philippi, 1860)</td><td rowspan="1" colspan="1">Paposo (<named-content xmlns:xlink="http://www.w3.org/1999/xlink" content-type="dwc:verbatimCoordinates" xlink:type="simple">25°05'S, 70°25'W</named-content>) to La Serena (<named-content xmlns:xlink="http://www.w3.org/1999/xlink" content-type="dwc:verbatimCoordinates" xlink:type="simple">29°54'S, 71°015 W</named-content>).</td><td rowspan="1" colspan="1"><xref ref-type="bibr" rid="B33">Stuardo and Vargas Almonacid 2000</xref></td></tr><tr><td rowspan="1" colspan="1"><italic><tp:taxon-name>Sarnia frumentum</tp:taxon-name></italic>  (Petit de Saussaye, 1842)</td><td rowspan="1" colspan="1">El Callao (<named-content xmlns:xlink="http://www.w3.org/1999/xlink" content-type="dwc:verbatimCoordinates" xlink:type="simple">12°02'S, 77°08'W</named-content>), Peru to Aguas Verdes (<named-content xmlns:xlink="http://www.w3.org/1999/xlink" content-type="dwc:verbatimCoordinates" xlink:type="simple">26°52'S, 70°48'W</named-content>), Chile.</td><td rowspan="1" colspan="1"><xref ref-type="bibr" rid="B21">Paredes et al. 2005</xref> and this study</td></tr><tr><td rowspan="1" colspan="1"><italic><tp:taxon-name>Stephacharopa calderaensis</tp:taxon-name></italic> Miquel &amp; Araya, 2013</td><td rowspan="1" colspan="1">Quebrada del León (<named-content xmlns:xlink="http://www.w3.org/1999/xlink" content-type="dwc:verbatimCoordinates" xlink:type="simple">26°57'S, 70°44'W</named-content>) and El Morro hill (<named-content xmlns:xlink="http://www.w3.org/1999/xlink" content-type="dwc:verbatimCoordinates" xlink:type="simple">27°08'43"S, 70°55'42"W</named-content>).</td><td rowspan="1" colspan="1"><xref ref-type="bibr" rid="B17">Miquel and Araya 2013</xref></td></tr></tbody></table></table-wrap></tp:treatment-sec><ref-list><ref id="B32"><mixed-citation xmlns:xlink="http://www.w3.org/1999/xlink" xlink:type="simple"><person-group><name name-style="western"><surname>Stuardo</surname><given-names>JR</given-names></name><name name-style="western"><surname>Vega</surname><given-names>R</given-names></name></person-group> (<year>1985</year>) <article-title>Synopsis of the land Mollusca of Chile. With remarks on distribution.</article-title><source>Studies on Neotropical Fauna</source><volume>20</volume>(<issue>3</issue>): <fpage>125</fpage>-<lpage>146</lpage>. doi: <ext-link ext-link-type="doi" xlink:href="10.1080/01650528509360682" xlink:type="simple">10.1080/01650528509360682</ext-link></mixed-citation></ref><ref id="B34"><mixed-citation xmlns:xlink="http://www.w3.org/1999/xlink" xlink:type="simple"><person-group><name name-style="western"><surname>Valdovinos</surname><given-names>C</given-names></name></person-group> (<year>1999</year>) <article-title>Biodiversidad de moluscos chilenos: Base de datos taxonómica y distribucional.</article-title><source>Gayana Zoología</source><volume>63</volume>(<issue>2</issue>): <fpage>111</fpage>-<lpage>164</lpage>.</mixed-citation></ref><ref id="B21"><mixed-citation xmlns:xlink="http://www.w3.org/1999/xlink" xlink:type="simple"><person-group><name name-style="western"><surname>Paredes</surname><given-names>C</given-names></name><name name-style="western"><surname>Indacochea</surname><given-names>A</given-names></name><name name-style="western"><surname>Cardoso</surname><given-names>F</given-names></name><name name-style="western"><surname>Ortega</surname><given-names>K</given-names></name></person-group> (<year>2005</year>) <article-title>Familia Ellobiidae (Gastropoda: Archaeopulmonata) en el litoral peruano.</article-title> <source>Revista peruana de biología</source><volume>12</volume>(<issue>1</issue>): <fpage>69</fpage>–<lpage>76</lpage>. <ext-link ext-link-type="uri" xlink:href="http://revistasinvestigacion.unmsm.edu.pe/index.php/rpb/article/download/2359/2058" xlink:type="simple">http://revistasinvestigacion.unmsm.edu.pe/index.php/rpb/article/download/2359/2058</ext-link></mixed-citation></ref><ref id="B35"><mixed-citation xmlns:xlink="http://www.w3.org/1999/xlink" xlink:type="simple"><person-group><name name-style="western"><surname>Valdovinos</surname><given-names>C</given-names></name><name name-style="western"><surname>Stuardo</surname><given-names>JR</given-names></name></person-group> (<year>1988</year>) <article-title>Morfología, sistemática y distribución del género Plectostylus Beck 1837 (Pulmonata: Bulimulidae).</article-title><source>Gayana Zoología</source><volume>52</volume>(<issue>1</issue>): <fpage>115</fpage>-<lpage>195</lpage>.</mixed-citation></ref><ref id="B14"><mixed-citation xmlns:xlink="http://www.w3.org/1999/xlink" xlink:type="simple"><person-group><name name-style="western"><surname>Köhler</surname><given-names>F</given-names></name></person-group> (<year>2007</year>) <article-title>Annotated type catalogue of the Bulimulinae (Pulmonata, Orthalicoidea, Bulimulidae) in the Museum für Naturkunde Berlin.</article-title><source>Zoosystematics and Evolution</source><volume>83</volume>: <fpage>125</fpage>-<lpage>159</lpage>. doi: <ext-link ext-link-type="doi" xlink:href="10.1002/mmnz.200700004" xlink:type="simple">10.1002/mmnz.200700004</ext-link></mixed-citation></ref><ref id="B33"><mixed-citation xmlns:xlink="http://www.w3.org/1999/xlink" xlink:type="simple"><person-group><name name-style="western"><surname>Stuardo</surname><given-names>JR</given-names></name><name name-style="western"><surname>Vargas-Almonacid</surname><given-names>P</given-names></name></person-group> (<year>2000</year>) <article-title>Moluscos terrestres de Chile. Sinonimia y problemas relacionados: 1. Familias Veronicellidae, Pupillidae y Achatinellidae (Gastropoda: Pulmonata).</article-title><source>Gayana Zoología</source><volume>64</volume>: <fpage>171</fpage>-<lpage>188</lpage>.</mixed-citation></ref><ref id="B17"><mixed-citation xmlns:xlink="http://www.w3.org/1999/xlink" xlink:type="simple"><person-group><name name-style="western"><surname>Miquel</surname><given-names>SE</given-names></name><name name-style="western"><surname>Araya</surname><given-names>JF</given-names></name></person-group> (<year>2013</year>) <article-title>A new Charopidae from Chile and Argentina, <italic>Stephacharopa calderaensis</italic> n. gen. and n. sp., with remarks on the taxonomy of the genus <italic>Stephadiscus</italic> Hylton Scott 1981.</article-title><source>Archiv für Molluskenkunde</source><volume>142</volume>(<issue>2</issue>): <fpage>227</fpage>-<lpage>235</lpage>.</mixed-citation></ref><ref id="B27"><mixed-citation xmlns:xlink="http://www.w3.org/1999/xlink" xlink:type="simple"><person-group><name name-style="western"><surname>Pilsbry</surname><given-names>HA</given-names></name></person-group> (<year>1897–1898</year>) <source>Manual of Conchology: American Bulimulidae: <italic>Bulimulus</italic>, <italic>Neopetraeus</italic>, <italic>Oxychona</italic> and South American <italic>Drymaeus</italic></source>. <publisher-name>Academy of Natural Sciences of Philadelphia, Conchological Section</publisher-name>. <series>Second Series: Pulmonata</series>. <volume>Vol. 11</volume>. <size units="page">339 pp.</size><comment>51 pl.</comment></mixed-citation></ref><ref id="B4"><mixed-citation xmlns:xlink="http://www.w3.org/1999/xlink" xlink:type="simple"><person-group><name name-style="western"><surname>Breure</surname><given-names>ASH</given-names></name></person-group> (<year>1978</year>) <article-title>Notes on and descriptions of Bulimulidae (Mollusca, Gastropoda).</article-title><source>Zoologische Verhandelingen</source><volume>164</volume>: <fpage>1</fpage>-<lpage>255</lpage>.</mixed-citation></ref><ref id="B5"><mixed-citation xmlns:xlink="http://www.w3.org/1999/xlink" xlink:type="simple"><person-group><name name-style="western"><surname>Breure</surname><given-names>ASH</given-names></name></person-group> (<year>1979</year>) <article-title>Systematics, phylogeny and zoogeography of Bulimulinae (Mollusca).</article-title><source>Zoologische Verhandelingen</source><volume>168</volume>: <fpage>1</fpage>-<lpage>215</lpage>.</mixed-citation></ref><ref id="B20"><mixed-citation xmlns:xlink="http://www.w3.org/1999/xlink" xlink:type="simple"><person-group><name name-style="western"><surname>Neubert</surname><given-names>E</given-names></name><name name-style="western"><surname>Janssen</surname><given-names>R</given-names></name></person-group> (<year>2004</year>) <article-title>Die Typen und Typoide des Natur-Museums Senckenberg, 84: Mollusca: Gastropoda: Pulmonata: Orthalicoidea: Bulimulidae (2), Orthalicidae, Placostylidae.</article-title><source>Archiv für Molluskenkunde</source><volume>133</volume>: <fpage>193</fpage>-<lpage>297</lpage>.</mixed-citation></ref><ref id="B6"><mixed-citation xmlns:xlink="http://www.w3.org/1999/xlink" xlink:type="simple"><person-group><name name-style="western"><surname>Breure</surname><given-names>ASH</given-names></name><name name-style="western"><surname>Ablett</surname><given-names>JD</given-names></name></person-group> (<year>2012</year>) <article-title>Annotated type catalogue of the Bothriembryontidae and Odontostomidae (Mollusca, Gastropoda, Orthalicoidea) in the Natural History Museum, London.</article-title><source>ZooKeys</source><volume>182</volume>: <fpage>1</fpage>-<lpage>70</lpage>. doi: <ext-link ext-link-type="doi" xlink:href="10.3897/zookeys.182.2720" xlink:type="simple">10.3897/zookeys.182.2720</ext-link></mixed-citation></ref></ref-list></tp:taxon-treatment>
