# Supplementary material for: A review of the non-bulimulid terrestrial Mollusca from the Region of Atacama, northern Chile
Source: Zookeys. 2014 Apr 4;(398):33–51. doi: 10.3897/zookeys.398.4282 (PMC3978225; doi:10.3897/zookeys.398.4282)
Supplement: XML Treatment for Stephacharopa [file zookeys.398.4282-treatment8.xml]

<!DOCTYPE tp:taxon-treatment
  PUBLIC "-//TaxonX//DTD Taxonomic Treatment Publishing DTD v0 20100105//EN" "tax-treatment-NSO.dtd">
<tp:taxon-treatment xmlns:tp="http://www.plazi.org/taxpub"><tp:treatment-meta><mixed-citation publication-type="journal"><person-group><name><surname>Araya</surname><given-names>Juan Francisco</given-names></name><name><surname>Catalán</surname><given-names>Ricardo</given-names></name></person-group><article-title>A review of the non-bulimulid terrestrial Mollusca from the Region of Atacama, northern Chile</article-title><source>Zookeys</source><day>4</day><month>4</month><year>2014</year><volume>2014</volume><issue>398</issue><fpage>33</fpage><lpage>51</lpage><pub-id pub-id-type="doi">10.3897/zookeys.398.4282</pub-id></mixed-citation></tp:treatment-meta><tp:nomenclature><label>Genus</label><tp:taxon-name>
                            <tp:taxon-name-part taxon-name-part-type="genus">Stephacharopa</tp:taxon-name-part>
                        </tp:taxon-name><tp:taxon-authority>Miquel &amp; Araya, 2013</tp:taxon-authority></tp:nomenclature><tp:treatment-sec sec-type="Type species"><title>Type species.</title><p><italic><tp:taxon-name>Stephacharopa calderaensis</tp:taxon-name></italic> Miquel &amp; Araya, 2013, by original designation (<xref ref-type="bibr" rid="B17">Miquel and Araya 2013</xref>).</p><p>The genus is extant and distributed in Chile and Argentina, its type species is restricted to the Region of Atacama, northern Chile. Protoconchs of species within the genus have 40–60 axial, smooth and low ribs.</p></tp:treatment-sec><ref-list><ref id="B17"><mixed-citation xmlns:xlink="http://www.w3.org/1999/xlink" xlink:type="simple"><person-group><name name-style="western"><surname>Miquel</surname><given-names>SE</given-names></name><name name-style="western"><surname>Araya</surname><given-names>JF</given-names></name></person-group> (<year>2013</year>) <article-title>A new Charopidae from Chile and Argentina, <italic>Stephacharopa calderaensis</italic> n. gen. and n. sp., with remarks on the taxonomy of the genus <italic>Stephadiscus</italic> Hylton Scott 1981.</article-title><source>Archiv für Molluskenkunde</source><volume>142</volume>(<issue>2</issue>): <fpage>227</fpage>-<lpage>235</lpage>.</mixed-citation></ref></ref-list></tp:taxon-treatment>
