# Supplementary material for: A review of the non-bulimulid terrestrial Mollusca from the Region of Atacama, northern Chile
Source: Zookeys. 2014 Apr 4;(398):33–51. doi: 10.3897/zookeys.398.4282 (PMC3978225; doi:10.3897/zookeys.398.4282)
Supplement: XML Treatment for Marinula [file zookeys.398.4282-treatment10.xml]

<!DOCTYPE tp:taxon-treatment
  PUBLIC "-//TaxonX//DTD Taxonomic Treatment Publishing DTD v0 20100105//EN" "tax-treatment-NSO.dtd">
<tp:taxon-treatment xmlns:tp="http://www.plazi.org/taxpub"><tp:treatment-meta><mixed-citation publication-type="journal"><person-group><name><surname>Araya</surname><given-names>Juan Francisco</given-names></name><name><surname>Catalán</surname><given-names>Ricardo</given-names></name></person-group><article-title>A review of the non-bulimulid terrestrial Mollusca from the Region of Atacama, northern Chile</article-title><source>Zookeys</source><day>4</day><month>4</month><year>2014</year><volume>2014</volume><issue>398</issue><fpage>33</fpage><lpage>51</lpage><pub-id pub-id-type="doi">10.3897/zookeys.398.4282</pub-id></mixed-citation></tp:treatment-meta><tp:nomenclature><label>Genus</label><tp:taxon-name>
                            <tp:taxon-name-part taxon-name-part-type="genus">Marinula</tp:taxon-name-part>
                        </tp:taxon-name><tp:taxon-authority>King &amp; Broderip, 1832</tp:taxon-authority></tp:nomenclature><tp:treatment-sec sec-type="Type species"><title>Type species.</title><p><italic><tp:taxon-name>Marinula pepita</tp:taxon-name></italic> King, 1832, by monotypy.</p><p>The genus is extant and distributed in South Africa, New Zealand and Chile, its type species is found from Ecuador to Chile.</p></tp:treatment-sec></tp:taxon-treatment>
