# Supplementary material for: A review of the non-bulimulid terrestrial Mollusca from the Region of Atacama, northern Chile
Source: Zookeys. 2014 Apr 4;(398):33–51. doi: 10.3897/zookeys.398.4282 (PMC3978225; doi:10.3897/zookeys.398.4282)
Supplement: XML Treatment for Pupoides (Ischnopupoides) minimus [file zookeys.398.4282-treatment15.xml]

<!DOCTYPE tp:taxon-treatment
  PUBLIC "-//TaxonX//DTD Taxonomic Treatment Publishing DTD v0 20100105//EN" "tax-treatment-NSO.dtd">
<tp:taxon-treatment xmlns:tp="http://www.plazi.org/taxpub"><tp:treatment-meta><mixed-citation publication-type="journal"><person-group><name><surname>Araya</surname><given-names>Juan Francisco</given-names></name><name><surname>Catalán</surname><given-names>Ricardo</given-names></name></person-group><article-title>A review of the non-bulimulid terrestrial Mollusca from the Region of Atacama, northern Chile</article-title><source>Zookeys</source><day>4</day><month>4</month><year>2014</year><volume>2014</volume><issue>398</issue><fpage>33</fpage><lpage>51</lpage><pub-id pub-id-type="doi">10.3897/zookeys.398.4282</pub-id></mixed-citation></tp:treatment-meta><tp:nomenclature><tp:taxon-name>
                            <tp:taxon-name-part taxon-name-part-type="genus">Pupoides</tp:taxon-name-part>
                            (<tp:taxon-name-part taxon-name-part-type="subgenus">Ischnopupoides</tp:taxon-name-part>)
                            <tp:taxon-name-part taxon-name-part-type="species">minimus</tp:taxon-name-part>
                            <object-id xmlns:xlink="http://www.w3.org/1999/xlink" xlink:type="simple">http://species-id.net/wiki/Pupoides_minimus</object-id>
                        </tp:taxon-name><tp:taxon-authority>(Philippi, 1860)</tp:taxon-authority><xref ref-type="table" rid="T2">Table 2</xref><tp:nomenclature-citation-list><tp:nomenclature-citation><tp:taxon-name>Bulimus minimus</tp:taxon-name><comment> Philippi, 1860: 166, Pl. 7, fig. 12a–b. <italic><tp:taxon-name>Pupoides (Ischnopupoides) minimus minimus</tp:taxon-name></italic>: <xref ref-type="bibr" rid="B3">Biese 1960</xref>: 133. Taf. 13, figs 1–4. <italic><tp:taxon-name>Pupoides (Ischnopupoides) minimus</tp:taxon-name></italic>: <xref ref-type="bibr" rid="B32">Stuardo and Vega 1985</xref>: 127; <xref ref-type="bibr" rid="B33">Stuardo and Vargas Almonacid 2000</xref>: 176.</comment></tp:nomenclature-citation></tp:nomenclature-citation-list></tp:nomenclature><tp:treatment-sec sec-type="Material"><title>Material.</title><p>El Morro hill (<named-content xmlns:xlink="http://www.w3.org/1999/xlink" content-type="dwc:verbatimCoordinates" xlink:type="simple">27°8'33"S, 70°55'35"W</named-content>) and Zoológico de Piedra (<named-content xmlns:xlink="http://www.w3.org/1999/xlink" content-type="dwc:verbatimCoordinates" xlink:type="simple">26°56'20"S, 70°47'14"W</named-content>), Commune of Caldera, September 2012 and January 2013, JFA 100126, 52 specimens, MZUC 39612 (lot), RMNH.MOL 329669 (lot).</p></tp:treatment-sec><tp:treatment-sec sec-type="Diagnosis"><title>Diagnosis.</title><p>This species has a tiny (up to 6 mm), whitish and elongated shell, sculptured by widely separated axial lamellae, with a small aperture and a thin and brownish periostracum.</p></tp:treatment-sec><tp:treatment-sec sec-type="Distribution"><title>Distribution and remarks.</title><p>Paposo to La Serena (<xref ref-type="bibr" rid="B33">Stuardo and Vargas-Almonacid 2000</xref>). Here the species seem to be narrowly distributed, with small but abundant communities found in elevated rocky areas facing the Pacific Ocean.</p></tp:treatment-sec><tp:treatment-sec><!--Section generated to contain objects referenced in tp:taxon-treatment.--><table-wrap id="T2" position="float" orientation="portrait"><label>Table 2.</label><caption><p>Distribution range of terrestial molluscan taxa considered in this work.</p></caption><table><tbody><tr><th rowspan="1" colspan="1">Species</th><th rowspan="1" colspan="1">Distribution</th><th rowspan="1" colspan="1">References</th></tr><tr><td rowspan="1" colspan="1"><italic><tp:taxon-name>Chiliborus bridgesii</tp:taxon-name></italic> (Pfeiffer, 1842)</td><td rowspan="1" colspan="1">Caleta Pajonales (<named-content xmlns:xlink="http://www.w3.org/1999/xlink" content-type="dwc:verbatimCoordinates" xlink:type="simple">27°43'S, 71°02'W</named-content>) to Freirina (<named-content xmlns:xlink="http://www.w3.org/1999/xlink" content-type="dwc:verbatimCoordinates" xlink:type="simple">28°30'S, 71°04'W</named-content>).</td><td rowspan="1" colspan="1"><xref ref-type="bibr" rid="B32">Stuardo and Vega 1985</xref> and this study</td></tr><tr><td rowspan="1" colspan="1"><italic><tp:taxon-name>Chiliborus pachychilus</tp:taxon-name></italic> (Pfeiffer, 1842)</td><td rowspan="1" colspan="1">Chañaral de Aceituno (<named-content xmlns:xlink="http://www.w3.org/1999/xlink" content-type="dwc:verbatimCoordinates" xlink:type="simple">29°01'35"S, 71°26'20"W</named-content>) to Coquimbo (<named-content xmlns:xlink="http://www.w3.org/1999/xlink" content-type="dwc:verbatimCoordinates" xlink:type="simple">29°57'S, 71°20'W</named-content>).</td><td rowspan="1" colspan="1"><xref ref-type="bibr" rid="B32">Stuardo and Vega 1985</xref> and this study</td></tr><tr><td rowspan="1" colspan="1"><italic><tp:taxon-name>Chiliborus rosaceus</tp:taxon-name></italic> (King &amp; Broderip, 1831)</td><td rowspan="1" colspan="1">Copiapó (<named-content xmlns:xlink="http://www.w3.org/1999/xlink" content-type="dwc:verbatimCoordinates" xlink:type="simple">27°22'00"S, 70°19'56"W</named-content>) to Chiloé Island (<named-content xmlns:xlink="http://www.w3.org/1999/xlink" content-type="dwc:verbatimCoordinates" xlink:type="simple">42°52'S, 73°49'W</named-content>).</td><td rowspan="1" colspan="1"><xref ref-type="bibr" rid="B32">Stuardo and Vega 1985</xref> and this study</td></tr><tr><td rowspan="1" colspan="1"><italic><tp:taxon-name>Cornu aspersum</tp:taxon-name></italic> (Müller, 1774)</td><td rowspan="1" colspan="1">Worldwide, in Chile from Caldera (<named-content xmlns:xlink="http://www.w3.org/1999/xlink" content-type="dwc:verbatimCoordinates" xlink:type="simple">27°04'S, 70°49'W</named-content>) to Chiloé Island (<named-content xmlns:xlink="http://www.w3.org/1999/xlink" content-type="dwc:verbatimCoordinates" xlink:type="simple">42°52'S, 73°49'W</named-content>).</td><td rowspan="1" colspan="1"><xref ref-type="bibr" rid="B34">Valdovinos 1999</xref> and this study</td></tr><tr><td rowspan="1" colspan="1"><italic><tp:taxon-name>Marinula pepita</tp:taxon-name></italic> King 1832</td><td rowspan="1" colspan="1">Caldera (<named-content xmlns:xlink="http://www.w3.org/1999/xlink" content-type="dwc:verbatimCoordinates" xlink:type="simple">27°04'S, 70°49'W</named-content>) to Chiloé Island (<named-content xmlns:xlink="http://www.w3.org/1999/xlink" content-type="dwc:verbatimCoordinates" xlink:type="simple">42°52'S, 73°49'W</named-content>), Chile and in Lima (<named-content xmlns:xlink="http://www.w3.org/1999/xlink" content-type="dwc:verbatimCoordinates" xlink:type="simple">12°02'S, 77°01'W</named-content>), Peru.</td><td rowspan="1" colspan="1"><xref ref-type="bibr" rid="B21">Paredes et al. 2005</xref> and this study</td></tr><tr><td rowspan="1" colspan="1"><italic><tp:taxon-name>Plectostylus broderipii</tp:taxon-name></italic> (Sowerby I, 1832)</td><td rowspan="1" colspan="1">Iquique (<named-content xmlns:xlink="http://www.w3.org/1999/xlink" content-type="dwc:verbatimCoordinates" xlink:type="simple">20°30'S, 69°30'W</named-content>) to Huasco (<named-content xmlns:xlink="http://www.w3.org/1999/xlink" content-type="dwc:verbatimCoordinates" xlink:type="simple">28°20'S, 71°15'W</named-content>).</td><td rowspan="1" colspan="1"><xref ref-type="bibr" rid="B35">Valdovinos and Stuardo 1988</xref></td></tr><tr><td rowspan="1" colspan="1"><italic><tp:taxon-name>Plectostylus coturnix</tp:taxon-name></italic> (Sowerby I, 1832)</td><td rowspan="1" colspan="1">El Morro hill (<named-content xmlns:xlink="http://www.w3.org/1999/xlink" content-type="dwc:verbatimCoordinates" xlink:type="simple">27°08'43"S, 70°55'42"W</named-content>) to Huasco (<named-content xmlns:xlink="http://www.w3.org/1999/xlink" content-type="dwc:verbatimCoordinates" xlink:type="simple">28°20'S, 71°15'W</named-content>).</td><td rowspan="1" colspan="1"><xref ref-type="bibr" rid="B35">Valdovinos and Stuardo 1988</xref> and this study</td></tr><tr><td rowspan="1" colspan="1"><italic><tp:taxon-name>Plectostylus elegans</tp:taxon-name></italic> (Pfeiffer, 1842)</td><td rowspan="1" colspan="1">Barranquilla beach (<named-content xmlns:xlink="http://www.w3.org/1999/xlink" content-type="dwc:verbatimCoordinates" xlink:type="simple">27°21'29"S, 70°20'24"W</named-content>) and Huasco (<named-content xmlns:xlink="http://www.w3.org/1999/xlink" content-type="dwc:verbatimCoordinates" xlink:type="simple">28°20'S, 71°15'W</named-content>).</td><td rowspan="1" colspan="1"><xref ref-type="bibr" rid="B35">Valdovinos and Stuardo 1988</xref> and this study</td></tr><tr><td rowspan="1" colspan="1"><italic><tp:taxon-name>Plectostylus moestai</tp:taxon-name></italic> (Dunker, 1864)</td><td rowspan="1" colspan="1">Copiapó (<named-content xmlns:xlink="http://www.w3.org/1999/xlink" content-type="dwc:verbatimCoordinates" xlink:type="simple">27°22'00"S, 70°19'56"W</named-content>).</td><td rowspan="1" colspan="1"><xref ref-type="bibr" rid="B35">Valdovinos and Stuardo 1988</xref> and <xref ref-type="bibr" rid="B14">Köhler 2007</xref></td></tr><tr><td rowspan="1" colspan="1"><italic><tp:taxon-name>Plectostylus punctulifer</tp:taxon-name></italic> (Sowerby I, 1833)</td><td rowspan="1" colspan="1">Paposo (<named-content xmlns:xlink="http://www.w3.org/1999/xlink" content-type="dwc:verbatimCoordinates" xlink:type="simple">25°05'S, 70°25'W</named-content>) to Huasco (<named-content xmlns:xlink="http://www.w3.org/1999/xlink" content-type="dwc:verbatimCoordinates" xlink:type="simple">28°20'S, 71°15'W</named-content>).</td><td rowspan="1" colspan="1"><xref ref-type="bibr" rid="B35">Valdovinos and Stuardo 1988</xref></td></tr><tr><td rowspan="1" colspan="1"><italic><tp:taxon-name>Plectostylus variegatus</tp:taxon-name></italic> (Pfeiffer, 1842)</td><td rowspan="1" colspan="1">Paposo (<named-content xmlns:xlink="http://www.w3.org/1999/xlink" content-type="dwc:verbatimCoordinates" xlink:type="simple">25°05'S, 70°25'W</named-content>) to Lomas de Huasco (<named-content xmlns:xlink="http://www.w3.org/1999/xlink" content-type="dwc:verbatimCoordinates" xlink:type="simple">28°20'S, 71°15'W</named-content>).</td><td rowspan="1" colspan="1"><xref ref-type="bibr" rid="B35">Valdovinos and Stuardo 1988</xref> and this study</td></tr><tr><td rowspan="1" colspan="1"><italic><tp:taxon-name>Pupoides (Ischnopupoides) minimus</tp:taxon-name></italic> (Philippi, 1860)</td><td rowspan="1" colspan="1">Paposo (<named-content xmlns:xlink="http://www.w3.org/1999/xlink" content-type="dwc:verbatimCoordinates" xlink:type="simple">25°05'S, 70°25'W</named-content>) to La Serena (<named-content xmlns:xlink="http://www.w3.org/1999/xlink" content-type="dwc:verbatimCoordinates" xlink:type="simple">29°54'S, 71°015 W</named-content>).</td><td rowspan="1" colspan="1"><xref ref-type="bibr" rid="B33">Stuardo and Vargas Almonacid 2000</xref></td></tr><tr><td rowspan="1" colspan="1"><italic><tp:taxon-name>Sarnia frumentum</tp:taxon-name></italic>  (Petit de Saussaye, 1842)</td><td rowspan="1" colspan="1">El Callao (<named-content xmlns:xlink="http://www.w3.org/1999/xlink" content-type="dwc:verbatimCoordinates" xlink:type="simple">12°02'S, 77°08'W</named-content>), Peru to Aguas Verdes (<named-content xmlns:xlink="http://www.w3.org/1999/xlink" content-type="dwc:verbatimCoordinates" xlink:type="simple">26°52'S, 70°48'W</named-content>), Chile.</td><td rowspan="1" colspan="1"><xref ref-type="bibr" rid="B21">Paredes et al. 2005</xref> and this study</td></tr><tr><td rowspan="1" colspan="1"><italic><tp:taxon-name>Stephacharopa calderaensis</tp:taxon-name></italic> Miquel &amp; Araya, 2013</td><td rowspan="1" colspan="1">Quebrada del León (<named-content xmlns:xlink="http://www.w3.org/1999/xlink" content-type="dwc:verbatimCoordinates" xlink:type="simple">26°57'S, 70°44'W</named-content>) and El Morro hill (<named-content xmlns:xlink="http://www.w3.org/1999/xlink" content-type="dwc:verbatimCoordinates" xlink:type="simple">27°08'43"S, 70°55'42"W</named-content>).</td><td rowspan="1" colspan="1"><xref ref-type="bibr" rid="B17">Miquel and Araya 2013</xref></td></tr></tbody></table></table-wrap></tp:treatment-sec><ref-list><ref id="B32"><mixed-citation xmlns:xlink="http://www.w3.org/1999/xlink" xlink:type="simple"><person-group><name name-style="western"><surname>Stuardo</surname><given-names>JR</given-names></name><name name-style="western"><surname>Vega</surname><given-names>R</given-names></name></person-group> (<year>1985</year>) <article-title>Synopsis of the land Mollusca of Chile. With remarks on distribution.</article-title><source>Studies on Neotropical Fauna</source><volume>20</volume>(<issue>3</issue>): <fpage>125</fpage>-<lpage>146</lpage>. doi: <ext-link ext-link-type="doi" xlink:href="10.1080/01650528509360682" xlink:type="simple">10.1080/01650528509360682</ext-link></mixed-citation></ref><ref id="B34"><mixed-citation xmlns:xlink="http://www.w3.org/1999/xlink" xlink:type="simple"><person-group><name name-style="western"><surname>Valdovinos</surname><given-names>C</given-names></name></person-group> (<year>1999</year>) <article-title>Biodiversidad de moluscos chilenos: Base de datos taxonómica y distribucional.</article-title><source>Gayana Zoología</source><volume>63</volume>(<issue>2</issue>): <fpage>111</fpage>-<lpage>164</lpage>.</mixed-citation></ref><ref id="B21"><mixed-citation xmlns:xlink="http://www.w3.org/1999/xlink" xlink:type="simple"><person-group><name name-style="western"><surname>Paredes</surname><given-names>C</given-names></name><name name-style="western"><surname>Indacochea</surname><given-names>A</given-names></name><name name-style="western"><surname>Cardoso</surname><given-names>F</given-names></name><name name-style="western"><surname>Ortega</surname><given-names>K</given-names></name></person-group> (<year>2005</year>) <article-title>Familia Ellobiidae (Gastropoda: Archaeopulmonata) en el litoral peruano.</article-title> <source>Revista peruana de biología</source><volume>12</volume>(<issue>1</issue>): <fpage>69</fpage>–<lpage>76</lpage>. <ext-link ext-link-type="uri" xlink:href="http://revistasinvestigacion.unmsm.edu.pe/index.php/rpb/article/download/2359/2058" xlink:type="simple">http://revistasinvestigacion.unmsm.edu.pe/index.php/rpb/article/download/2359/2058</ext-link></mixed-citation></ref><ref id="B35"><mixed-citation xmlns:xlink="http://www.w3.org/1999/xlink" xlink:type="simple"><person-group><name name-style="western"><surname>Valdovinos</surname><given-names>C</given-names></name><name name-style="western"><surname>Stuardo</surname><given-names>JR</given-names></name></person-group> (<year>1988</year>) <article-title>Morfología, sistemática y distribución del género Plectostylus Beck 1837 (Pulmonata: Bulimulidae).</article-title><source>Gayana Zoología</source><volume>52</volume>(<issue>1</issue>): <fpage>115</fpage>-<lpage>195</lpage>.</mixed-citation></ref><ref id="B14"><mixed-citation xmlns:xlink="http://www.w3.org/1999/xlink" xlink:type="simple"><person-group><name name-style="western"><surname>Köhler</surname><given-names>F</given-names></name></person-group> (<year>2007</year>) <article-title>Annotated type catalogue of the Bulimulinae (Pulmonata, Orthalicoidea, Bulimulidae) in the Museum für Naturkunde Berlin.</article-title><source>Zoosystematics and Evolution</source><volume>83</volume>: <fpage>125</fpage>-<lpage>159</lpage>. doi: <ext-link ext-link-type="doi" xlink:href="10.1002/mmnz.200700004" xlink:type="simple">10.1002/mmnz.200700004</ext-link></mixed-citation></ref><ref id="B33"><mixed-citation xmlns:xlink="http://www.w3.org/1999/xlink" xlink:type="simple"><person-group><name name-style="western"><surname>Stuardo</surname><given-names>JR</given-names></name><name name-style="western"><surname>Vargas-Almonacid</surname><given-names>P</given-names></name></person-group> (<year>2000</year>) <article-title>Moluscos terrestres de Chile. Sinonimia y problemas relacionados: 1. Familias Veronicellidae, Pupillidae y Achatinellidae (Gastropoda: Pulmonata).</article-title><source>Gayana Zoología</source><volume>64</volume>: <fpage>171</fpage>-<lpage>188</lpage>.</mixed-citation></ref><ref id="B17"><mixed-citation xmlns:xlink="http://www.w3.org/1999/xlink" xlink:type="simple"><person-group><name name-style="western"><surname>Miquel</surname><given-names>SE</given-names></name><name name-style="western"><surname>Araya</surname><given-names>JF</given-names></name></person-group> (<year>2013</year>) <article-title>A new Charopidae from Chile and Argentina, <italic>Stephacharopa calderaensis</italic> n. gen. and n. sp., with remarks on the taxonomy of the genus <italic>Stephadiscus</italic> Hylton Scott 1981.</article-title><source>Archiv für Molluskenkunde</source><volume>142</volume>(<issue>2</issue>): <fpage>227</fpage>-<lpage>235</lpage>.</mixed-citation></ref><ref id="B3"><mixed-citation xmlns:xlink="http://www.w3.org/1999/xlink" xlink:type="simple"><person-group><name name-style="western"><surname>Biese</surname><given-names>WA</given-names></name></person-group> (<year>1960</year>) <article-title>Revision der Land-und Süβwasser-Mollusken von Chile. Land-Mollusken I.</article-title><source>Archiv für Molluskenkunde</source><volume>89</volume>(<issue>4</issue>): <fpage>133</fpage>-<lpage>139</lpage>.</mixed-citation></ref></ref-list></tp:taxon-treatment>
